# Supplementary material for: BIOCOM-PIPE: a new user-friendly metabarcoding pipeline for the characterization of microbial diversity from 16S, 18S and 23S rRNA gene amplicons
Source: BMC Bioinformatics. 2020 Oct 31;21:492. doi: 10.1186/s12859-020-03829-3 (PMC7603665; doi:10.1186/s12859-020-03829-3)
Supplement: Supplementary file 9 — Additional file 9. Table S1. Correlations between two “Bray–Curtis” distances of bacterial community composition using Mantel test. [file 12859_2020_3829_MOESM9_ESM.csv]

Additional file 7 : Table S1 Correlations between two “Bray–Curtis” distance of bacterial community composition using Mantel test.
Distance matrices (Bray-Curtis)	Correlation (R)	p-value
BIOCOM-PIPE vs FROGS	0.9462	0.001
BIOCOM-PIPE vs mothur	0.8801	0.001
BIOCOM-PIPE vs ASV_BIOCOM-PIPE	0.02231	0.127
FROGS vs mothur	0.9265	0.001
FROGS vs ASV_BIOCOM-PIPE	0.01331	0.224
mothur vs ASV_BIOCOM-PIPE	0.003898	0.418
