# Supplementary material for: BIOCOM-PIPE: a new user-friendly metabarcoding pipeline for the characterization of microbial diversity from 16S, 18S and 23S rRNA gene amplicons
Source: BMC Bioinformatics. 2020 Oct 31;21:492. doi: 10.1186/s12859-020-03829-3 (PMC7603665; doi:10.1186/s12859-020-03829-3)
Supplement: Supplementary file 10 — Additional file 10. Table S2. Results of pairwise ADONIS testing for the effect of land use type on variation in microbial structure. ADONIS signif. codes: 0 ‘***’; 0.001 ‘**’; 0.01 ‘*’; 0.05 ‘.’. [file 12859_2020_3829_MOESM10_ESM.csv]

Additional file 7 : Table S2 Results of pairwise ADONIS testing for effect of lan use type on variation in microbial structure. ADONIS Signif. Codes: 0 '***' 0.001 '**' 0.01 '*' 0.05 '.'
pairs	Pipeline	F.Model	R2	p.value	p.adjusted (bonferroni method)	sig
Crop systems vs Grasslands	BIOCOM-PIPE	7.48020524052813	0.0596126315396888	0.001	0.01	*
Crop systems vs Grasslands	FROGS	5.11912334338716	0.0415786208053935	0.001	0.01	*
Crop systems vs Grasslands	mothur	3.6610157105955	0.030091937743675	0.001	0.01	*
Crop systems vs Grasslands	ASV_BIOCOM-PIPE	1.44509342374224	0.0120983908364962	0.004	0.04	.
Crop systems vs Forests	BIOCOM-PIPE	15.0245141095766	0.11045445894755	0.001	0.01	*
Crop systems vs Forests	FROGS	9.83647429496595	0.0751814381117454	0.001	0.01	*
Crop systems vs Forests	mothur	6.99688012889958	0.0546644583981528	0.001	0.01	*
Crop systems vs Forests	ASV_BIOCOM-PIPE	2.08562923417306	0.0169445389128662	0.001	0.01	*
Crop systems vs Others	BIOCOM-PIPE	3.80167959910872	0.0459130734728435	0.001	0.01	*
Crop systems vs Others	FROGS	2.61676996640376	0.0320616702606696	0.001	0.01	*
Crop systems vs Others	mothur	2.17833839558361	0.0268339859947431	0.001	0.01	*
Crop systems vs Others	ASV_BIOCOM-PIPE	1.28653304949583	0.0160242695833272	0.011	0.11
Crop systems vs Vineyards	BIOCOM-PIPE	1.06035297459905	0.0137600326713864	0.289	1
Crop systems vs Vineyards	FROGS	1.1043293439653	0.0143225335511168	0.264	1
Crop systems vs Vineyards	mothur	1.0692234643899	0.013873546615971	0.298	1
Crop systems vs Vineyards	ASV_BIOCOM-PIPE	0.968248076668604	0.0125798378014805	0.575	1
Grasslands vs Forests	BIOCOM-PIPE	6.44503110555594	0.0648099863201295	0.001	0.01	*
Grasslands vs Forests	FROGS	5.02616080611603	0.051273667812587	0.001	0.01	*
Grasslands vs Forests	mothur	3.6975986519965	0.0382387846600383	0.001	0.01	*
Grasslands vs Forests	ASV_BIOCOM-PIPE	1.51970873748909	0.0160782206990269	0.001	0.01	*
Grasslands vs Others	BIOCOM-PIPE	1.76551807932345	0.0334596938225701	0.044	0.44
Grasslands vs Others	FROGS	1.59428884494185	0.0303129651518271	0.023	0.23
Grasslands vs Others	mothur	1.42577488176655	0.0271960669152155	0.03	0.3
Grasslands vs Others	ASV_BIOCOM-PIPE	1.11070203717752	0.0213142789054177	0.117	1
Grasslands vs Vineyards	BIOCOM-PIPE	2.37405132608404	0.0471284572828222	0.008	0.08
Grasslands vs Vineyards	FROGS	2.01851396451812	0.0403553365449842	0.006	0.06
Grasslands vs Vineyards	mothur	1.62955270373389	0.0328343217893095	0.011	0.11
Grasslands vs Vineyards	ASV_BIOCOM-PIPE	1.0903478627912	0.0222110437236817	0.118	1
Forests vs Others	BIOCOM-PIPE	0.990669418625249	0.0180152274758399	0.323	1
Forests vs Others	FROGS	1.01483928037642	0.0184466462803683	0.332	1
Forests vs Others	mothur	1.11385011476576	0.0202099855561959	0.212	1
Forests vs Others	ASV_BIOCOM-PIPE	1.03415971791985	0.0187912329945707	0.284	1
Forests vs Vineyards	BIOCOM-PIPE	2.41986979470014	0.0452990582717635	0.038	0.38
Forests vs Vineyards	FROGS	2.01203359220744	0.0379542804881796	0.024	0.24
Forests vs Vineyards	mothur	1.654220757932	0.0314166791212611	0.032	0.32
Forests vs Vineyards	ASV_BIOCOM-PIPE	1.08701363730539	0.0208691871811759	0.151	1
Others vs Vineyards	BIOCOM-PIPE	1.81646351601282	0.167935066144651	0.082	0.82
Others vs Vineyards	FROGS	1.50805664103236	0.143514323585165	0.093	0.93
Others vs Vineyards	mothur	1.388568672757	0.133663136520278	0.105	1
Others vs Vineyards	ASV_BIOCOM-PIPE	1.07521050658533	0.106718416045258	0.178	1
