# Supplementary material for: BIOCOM-PIPE: a new user-friendly metabarcoding pipeline for the characterization of microbial diversity from 16S, 18S and 23S rRNA gene amplicons
Source: BMC Bioinformatics. 2020 Oct 31;21:492. doi: 10.1186/s12859-020-03829-3 (PMC7603665; doi:10.1186/s12859-020-03829-3)
Supplement: Supplementary file 11 — Additional file 11. Table S3. Number of phyla per pipeline for each group. [file 12859_2020_3829_MOESM11_ESM.csv]

Additional file 7 : Table S3 Number of phyla by pipeline for each groups
	BIOCOM-PIPE	FROGS	mothur
Major taxa (>5%)	8	9	10
Medium taxa ([1-5 %])	2	1	0
Intermediate taxa ([0.5-1 %])	3	2	3
Minor taxa ([0.01-0.5 %])	14	16	16
Rare taxa (<0.01 %)	27	23	23
Total	54	51	52
